# Supplementary material for: ZL006 Treatment Reduces Inflammation, Oxidative Stress, and Brain Aβ1–42 Accumulation and Rescues the Loss of PSD95 Synaptic Marker in Familial Alzheimer’s Disease-Associated psen1-Deficient Zebrafish Model
Source: Int J Mol Sci. 2026 May 30;27(11):4992. doi: 10.3390/ijms27114992 (PMC13256367; doi:10.3390/ijms27114992)
Supplement: Supplementary file 1 [file ijms-27-04992-s001.zip]

Archive with 1 entries (1 files):
- ijms-4265386-supplementary.pdf
